# Supplementary material for: Hydroxycitric Acid Alleviated Lung Ischemia-Reperfusion Injury by Inhibiting Oxidative Stress and Ferroptosis through the Hif-1α Pathway
Source: Curr Issues Mol Biol. 2023 Dec 8;45(12):9868–86. doi: 10.3390/cimb45120616 (PMC10742043; doi:10.3390/cimb45120616)
Supplement: Supplementary file 1 [file cimb-45-00616-s001.zip]

Archive with 1 entries (1 files):
- cimb-2728156-supplementary.pdf
